# Supplementary material for: Neuroendocrine neoplasms of gastrointestinal tract and secondary primary synchronous tumors: A systematic review of case reports. Casualty or causality?
Source: PLoS One. 2019 May 14;14(5):e0216647. doi: 10.1371/journal.pone.0216647 (PMC6516644; doi:10.1371/journal.pone.0216647)
Supplement: S1 Table — (XLSX) [file pone.0216647.s001.xlsx]

## Sheet: Sheet1
Localization	Author	Year	Age	Gender	Localization neuroendocrine neoplasms	Family	Grade	Localization SPM (nº1)	Type of tumor SPM (nº1)	Localization SPM (2 or more)	Type of tumor ( SPM (2 or more))	NENs Metastases	SPM Metastases
Esophagus
	Saw E.	1997	43	Female	Esophagus	NEC	Small cell NE carcinoma	Esophagus	Adenocarcinoma	-	-	No	No
	Deepak P.	2011	61	Male	Esophagus	NEC	Small cell NE carcinoma	Kidney	Renal cell carcinoma	-	-	No	No
	Fan H.	2017	53	Female	Esophagus	NEC	Small cell NE carcinoma	Esophagus	Squoamous cell carcinoma	Stomach	GIST and Adenocarcinoma	No	No
Stomach
	Rassidakis GZ.	1998	48	Male	Stomach	NET	NET, G1	Stomach	Adenocarcinoma	-	-	Yes	No
	Cunha P.	1998	49	Male	Stomach	NET	NET, G1	Stomach	Adenocarcinoma	-	-	Yes	No
	Kim EY.	2003	NA	NA	Stomach	NET	NET, G1	Stomach	Adenocarcinoma	-	-	NA	NA
	Olinici CD.	2004	68	Male	Stomach	NET	NET, G1	Stomach	Adenocarcinoma	-	-	NA	NA
	Yang L.	2006	63	Male	Stomach	NET	NET, G1	Stomach	Adenocarcinoma	-	-	No	No
	Yasuda K.	2006	74	Female	Stomach	NET	NET, G1	Stomach	Adenocarcinoma	-	-	No	No
	Sawalakhe NR.	2009	60	Female	Stomach	NET	NET, G1	Stomach	Adenocarcinoma	-	-	No	No
	Moya Valverde E.	2009	67	Female	Stomach (Multiple)	NET	NET, G1	Stomach	Adenocarcinoma	-	-	No	No
	Cirillo F.	2010	65	Female	Stomach	NET	NET, G1	Brain	Glioblastoma	-	-	NA	NA
	Cirillo F.	2010	79	Male	Stomach	NET	NET, G1	Stomach	GIST	-	-	No	No
	Samaras VD.	2011	58	Male	Stomach	NET	NET, G1	Stomach	GIST	-	-	No	No
	Duman DG.	2012	48	Male	Stomach	NET	NET, G1	Stomach	GIST	-	-	No	No
	Nakayama Y.	2012	74	Male	Stomach	NET	NET, G1	Stomach	Adenocarcinoma	-	-	Yes	No
	Ding J.	2014	71	Male	Stomach	NEC	Large cell NE carcinoma	Stomach	GIST	-	-	Yes	No
	Herreros-Villanueva M.	2016	48	Male	Stomach	NEC	Large cell NE carcinoma	Stomach	Adenocarcinoma	Stomach	MALT	No	Yes
	Muto M	2017	73	Male	Stomach	NEC	Large cell NE carcinoma	Stomach (multiple)	Adenocarcinoma	-	-	NA	NA
Small intestine
	Welter HF.	1980	NA	NA	Small Intestine	NET	NET, G1	Colon	Unclassifiable carcinomas	Pancreas	Unclassifiable carcinomas	NA	NA
	Ott RA.	1987	60	Male	Ileum	NET	NET, G1	Rectum	Adenocarcinoma	Prostate/stomach/Lung	Adenocarcinoma/GIST/Angiosarcoma	Yes	No
	Rivadeneira D.	1996	75	Male	Ileum	NET	NET, G1	Sigmoid colon	Adenocarcinoma	-	-	No	No
	Tse V.	1997	72	Male	Ileum (two tumors)	NET	NET, G1	Colon	Adenocarcinoma	-	-	No	No
	Karatzas G.	2000	36	Female	Ampulla of vater	NET	NET, G1	Small intestine (Jejunum)	GIST	-	-	No	No
	McCabe H.	2001	68	Male	Duodenum	NET	NET, G1	Gastro-oesophageal junction	Adenocarcinoma	-	-	No	No
	Tessier DJ.	2002	84	Female	Small Intestine	NET	NET, G1	Small Intestine	WD-NET, grade 1	-	-	No	No
	Buragas M.	2005	74	Male	Ileum (two tumors)	NET	NET, G1	Stomach (multiple)	GIST	-	-	No	No
	Cioffi U.	2005	64	Female	Ileum	NET	NET, G1	Ileum	Adenocarcinoma	-	-	No	No
	Koçer NE.	2007	44	Male	Ampulla of vater	NET	NET, G1	Ampulla of vater	GIST rich in osteoclast-like giant cells	-	-	No	No
	Srilatha PS.	2007	58	Male	Duodenum	NET	NET, G1	Stomach	Adenocarcinoma	-	-	No	Yes
	Chemli S.	2007	63	female	Small Intestine	NET	NET, G1	Colon	Unclassifiable carcinomas	-	-	Yes	No
	Reim D.	2008	54	Male	Ileum	NET	NET, G1	Lung	Adenocarcinoma	-	-	No	No
	Sen N.	2008	90	Male	Ampulla of vater	NET	NET, G3	Duodenum	WD-NET, grade 1	-	-	Yes	No
	Aslam M.	2009	67	Female	Ileum	NET	NET, G1	Colon	Adenocarcinoma	-	-	No	No
	McHugh S.	2009	74	Female	Ileum (Trhee tumors)	NET	NET, G1	Rectum	Adenocarcinoma	-	-	No	No
	Boltin D.	2011	55	Male	Small Intestine	NET	NET, G1	Small Intestine	Adenocarcinoma	-	-	No	No
	Wohadlo Ł.	2011	53	NA	Small intestine (Multiple)	NET	NET, G1	Colon	Adenocarcinoma	-	-	No	No
	Athanasopoulos PG.	2011	43	Male	Ampulla of vater	NET	NET, G1	Ampulla of Vater	Follicular lymphoma	-	-	No	No
	Martínez MM.	2011	52	Female	Duodenum	NET	NET, G1	Duodenum	Adenocarcinoma	Stomach	GIST	No	No
	Pusiol T.	2011	76	Male	Duodenum	NET	NET, G1	Stomach	GIST	-	-	No	No
	Cokmert S.	2013	63	Female	Ampulla of vater	NET	NET, G3	Colon sigmoid	Adenocarcinoma	-	-	No	No
	Kaur R.	2013	50	Male	Duodenum	NET	NET, G1	Stomach	GIST	-	-	No	No
	Fukaya M	2014	69	Male	Ampulla of vater	NEC	Small cell NE carcinoma	Stomach	Adenocarcinoma	Esophagus	Squamous cell carcinoma	No	Yes
	Berroa de la Rosa E.	2014	71	Female	Ileum	NET	NET, G1	Small Intestine	MALT			No	No
	Grace S.	2015	70	Male	Ileum	NET	NET, G1	Cerebrum - Temporoparietal	Glioblastoma			No	Yes
	Hsu A.	2015	45	Male	Ampulla of vater	NET	NET, G1	Lung	Non small cell tumor	-	-	Yes	No
	Deng XF	2015	47	Male	Duodenal bulb (Multiple)	NET	NET, G1	Esophagus	Squoamous cell carcinoma	-	-	No	Yes
	Waldon K	2015	42	Male	Ileum	NET	NET, G1	Colon	Adenocarcinoma			No	No
	Almajano EA.	2016	66	Male	Ileum	NET	NET, G1	Colon	Adenocarcinoma	-	-	Yes	No
	Buffone A	2016	42	Female	Ileum	NET	NET, G1	Colon	WD-NET, grade 1	-	-	NA	NA
	Gray S.	2016	59	Female	Ileum	NET	NET, G2	Ovary	Steroid cell	-	-	Yes	No
	Tsunenari T.	2016	72	Female	Ileum	NET	NET, G1	Pancreas	WD-NET, grade 1	-	-	No	Yes
	Dafashy TJ.	2016	66	Male	Ileum	NET	NET, G2	Kidney	Renal cell carcinoma	-	-	No	No
	Kim SH.	2017	52	Male	Jejunum	NET	NET, G1	Jejunum/Colon/Rectum	Adenocarcinoma	-	-	No	No
	Shan B	2017	47	Female	Jejunum	NEC	Small cell NE carcinoma	Lung	NET, Grade 3			Yes	No
Large intestine
	Takasima S.	1983	71	Male	Rectum	NET	NET, G1	Esophagus	Unclassifiable carcinomas	Ureter	Unclassifiable carcinomas	No	No
	Ohmori T	1994	NA	NA	Appendix	NET	NET, G1	Ileum	WD-NET, grade 1	-	-	No	No
	Zirkin H	1996	23	Male	Left Colon	NEC	Small cell NE carcinoma	Liver	Hepatocelullar carcinoma	-	-	Yes	No
	Lindboe CF.	1999	62	Female	Appendix	NET	NET, G1	Ileum	T-cell lymphoma	-	-	No	No
	McGregor DH.	1999	74	Male	Appendix and Ileum	NET	NET, G1	Stomach	MALT		-	Yes	No
	Ganguly S.	2006	28	Female	Rectum	NET	NET, G1	Lymph node	Lymphoplasmacytic lymphoma	-	-	No	No
	Park JS.	2010	61	Male	Transverse colon	NEC	Large cell NE carcinoma	Cecum	Adenocarcinoma	-	-	Yes	No
	Salemis NS.	2010	69	Male	Colon	NET	NET, G3	Bone Marrow	Heary cell leukemia	-	-	No	No
	Adams BN.	2011	43	Female	Appendix	NET	NET, G1	Cervix	Rhabdomyosarcoma	-	-	No	No
	Lendzion R.	2015	36	Female	Appendix	NET	NET, G1	Jejunum (multiple)	WD-NET, grade 1 and grade 2	-	-	No	No
	﻿Gemeinhardt M.	2012	45	Male	Rectosigmoidal junction	NEC	Small cell NE carcinoma	Stomach	Adenocarcinoma	-	-	NA	NA
	Nakayama Y.	2013	52	Male	Rectum	NET	NA	Rectum	Adenocarcinoma	-	-	Yes	No
	Lipka S.	2014	63	Male	Cecum	NEC	Small cell NE carcinoma	Ascending colon	Adenocarcinoma	-	-	Yes	No
	Xu F.	2014	66	Male	Colon	NEC	Large cell NE carcinoma	Stomach	Squamous-cell carcinoma	-	-	Yes	No
	Zhu JG.	2015	64	Female	Rectum	NET	NET, G1	Rectum	Adenocarcinoma	-	-	No	No
	﻿Athiyappan K	2015	57	Male	Rectum	NEC	Small cell NE carcinoma	Kidney	Renal cell carcinoma	-	-	No	No
	Meeks MW.	2016	95	Female	Appendix	NET	NET, G1	Colon	Adenocarcinoma			No	No
	Mohapatra M.	2016	83	Male	Colon	NET	NET, G1	Colon	Adenocarcinoma	-	-	No	No
	Vootla V.	2016	46	Female	Rectum	NET	NET, G1	Colon	Adenocarcinoma	-	-	No	Yes
	Zukanović G.	2016	80	Female	Colon	NEC	Small cell NE carcinoma	Rectum	Adenocarcinoma	-	-	No	No
	Winn JN.	2017	70	Male	Rectum	NET	NET, G1	Sigmoid colon	Adenocarcinoma	-	-	No	No
	Winn JN.	2017	40	Male	Rectum	NET	NET, G1	Sigmoid colon	Adenocarcinoma	-	-	No	No
